# Supplementary material for: Hepatitis B Virus Genotype Influence on Virological and Enzymatic Measures over Time—A Retrospective Longitudinal Cohort Study
Source: J Clin Med. 2023 Oct 27;12(21):6807. doi: 10.3390/jcm12216807 (PMC10649073; doi:10.3390/jcm12216807)
Supplement: Supplementary file 1 [file jcm-12-06807-s001.zip]

Archive with 1 entries (1 files):
- jcm-2639403-supplementary.pdf
